# Supplementary material for: Nanoscale resolution of microbial fiber degradation in action
Source: eLife. 2022 May 31;11:e76523. doi: 10.7554/eLife.76523 (PMC9191890; doi:10.7554/eLife.76523)
Supplement: Figure 2—figure supplement 2—source data 1. [file elife-76523-fig2-figsupp2-data1.zip]

Archive with 1 entries (1 files):
- F2SD1.docx
